# Supplementary material for: Real-world effectiveness and impact of the 4CMenB vaccine against serogroup B invasive meningococcal disease: a systematic review and meta-analysis
Source: NPJ Vaccines. 2026 Jul 6;11:153. doi: 10.1038/s41541-026-01511-y (PMC13401604; doi:10.1038/s41541-026-01511-y)
Supplement: Supplementary file 3 — Supplementary Data 1 [file 41541_2026_1511_MOESM3_ESM.xlsx]

## Sheet: MA_Scotland
	VE estimate for Rodrigues 2023
	Table. 1. Averaged VE for all age groups for A) fully vaccinated individuals, B) vaccinated with ≥1 dose
		- Method of VE estimation with screening method: 1 - (number of vaccinated cases / vaccination coverage) / (number of unvaccinated cases / proportion of unvaccinated)
		- Input data required for VE estimation with screening method were based on reported data in the Rodrigues 2023 study and supplemented with additional data when needed
		- Coverage with ≥1 dose was not reported; thus coverage with 2 doses was used as a proxy when estimating proportion of unvaccinated
		- Vaccine coverage and proportion of unvaccined were averaged for all age groups and number of vaccinated and unvaccinated cases were summed from all age groups
		A)	Age	Vaccine doses	Vaccine coverage	Proportion of unvaccinated	Cases vaccinated	Cases unvaccinated	OR	SE(logOR)	OR(LCI)	OR(UCI)	VE	VE(UCI)	VE(LCI)	VE report		B)	Age	Vaccine doses	Vaccine coverage	Proportion of unvaccinated	Cases vaccinated	Cases unvaccinated	OR	SE(logOR)	OR(LCI)	OR(UCI)	VE	VE(UCI)	VE(LCI)	VE report
			0	full	0.958402	0.0415985	12	10											0	≥1 dose	0.958402	0.0415985	24	10
			1	full	0.783004	0.201332	5	8											1	≥1 dose	0.798668	0.201332	6	8
			2	full	0.665554	0.321132	0	13											2	≥1 dose	0.678868	0.321132	0	13
			3	full	0.548103	0.440932	1	9											3	≥1 dose	0.559068	0.440932	2	9
			4	full	0.430652	0.560733	1	4											4	≥1 dose	0.439267	0.560733	2	4
			Fully vaccinated		0.677143	0.313146	19	44	0.199695	0.274516	0.1166	0.342007	0.800305	0.8834	0.657993	80 (65.8; 88.3)			Vaccinated with ≥1 dose		0.686854	0.313146	34	44	0.352296	0.22834	0.225188	0.551151	0.647704	0.774812	0.448849	64.8 (44.9; 77.5)
	Table.2. Estimated mean coverage with ≥2 doses during observation period, corrected for 0 in non-eligible cohorts, under assumptions:									Table.3. Estimated mean coverage with booster during observation period, corrected for 0 in non-eligible cohorts, under assumptions:
		- fixed population size in consecutive years (number of cases depends only on the vaccination coverage and VE)									- fixed population size in consecutive years (number of cases depends only on the vaccination coverage and VE)
		- vaccination program started in mid 2015 (infants born in mid 2015 could receive 2nd dose at age 16wks at the end of 2015)									- vaccination program started in mid 2015 (children born in mid 2015 could receive booster at age 1y in mid 2016)
		- cohort vaccinated in 2015 include correction for program catch-up for chilren born since May 2015									- cohort vaccinated in 2015 include correction for program catch-up for chilren born since May 2015
		- since 2016 all infants received ≥2 doses (share a common vaccine coverage)									- for consecutive callendar years vaccination coverage was shifted due to cohort ages (infants born before mid 2015 were not qualified for vaccination)
		- mean vaccine coverage with ≥2 doses assumed constant for the rest of duration of vaccination program (share a common vaccine coverage)									- since 2017 all cases were reported from program vaccination time (share a common vaccine coverage)
		- infants receiving <2 doses were considered unvaccinated (proportion of unvaccinated = 1 - [≥2 dose vaccine coverage])									- mean vaccine coverage with booster assumed constant for the rest of duration of vaccination program (share a common vaccine coverage)
		Year/Age	1-2y	2-3y	3-4y	4-5y					Year/Age	1-2y	2-3y	3-4y	4-5y
		2015	0	0	0	0					2015	0	0	0	0
		2016	63.8934	0	0	0					2016	62.6403	0	0	0
		2017	95.8402	63.8934	0	0					2017	93.9605	62.6403	0	0
		2018	95.8402	95.8402	63.8934	0					2018	93.9605	93.9605	62.6403	0
		2019	95.8402	95.8402	95.8402	63.8934					2019	93.9605	93.9605	93.9605	62.6403
		2020	95.8402	95.8402	95.8402	95.8402					2020	93.9605	93.9605	93.9605	93.9605
		2021	95.8402	95.8402	95.8402	95.8402					2021	93.9605	93.9605	93.9605	93.9605
		2022	95.8402	95.8402	95.8402	95.8402					2022	93.9605	93.9605	93.9605	93.9605
		Mean coverage	0.798668	0.678868	0.559068	0.439267					Mean coverage	0.783004	0.665554	0.548103	0.430652
	Table.4. Annual vaccination coverage (https://publichealthscotland.scot/publications/show-all-releases?id=20562)
					Reported values		Annual estimates
				Age (months)	12	24	12	24
				Doses (N)	2 doses	Booster*	2 doses	Booster*
			Quarterly data	2016-09	94.5
				2016-12	95.8		95.15
				2017-03	95.9
				2017-06	96.1
				2017-09	96.4
				2017-12	96.3	93.6	96.175	93.6
			Annual data	2018	95.8	93.5	95.8	93.5
				2019	95.7	93.5	95.7	93.5
				2020	96.3	94.4	96.3	94.4
				2021	96.2561	94.463	96.2561	94.463
			Quarterly data	2022-03	95.6	94.2	95.5	94.3
				2022-06	95.4	94.4
							0-1y: MenB primary course	>1y: MenB Booster
						Mean annual immunisation uptake:	95.8402	93.9605
			* - MenB Booster = Meningococcal serogroup B vaccine (3 doses before 24 months of which one after 12 months, or 2 doses of which both after 12 months).

## Sheet: Supplement
	Supplement with an examplary process of VE calculation
	Table. 1. VE for Scottish population was estimated for age cohorts 0-<5y using information from the whole duration of vaccination program (2015-2022):
		- Method of VE estimation with screening method: 1 - (number of vaccinated cases / vaccination coverage) / (number of unvaccinated cases / proportion of unvaccinated)
		- Input data required for VE estimation with screening method were based on reported data in the study and supplemented with additional data when needed
		- Coverage with ≥1 dose was not reported; thus coverage with 2 doses was used as a proxy when estimating proportion of unvaccinated
		- Vaccine coverage and proportion of unvaccined were averaged for all age groups and number of vaccinated and unvaccinated cases were summed from all age groups
			Age	Vaccine doses	Vaccine coverage	Proportion of unvaccinated	Cases vaccinated	Cases unvaccinated	OR	SE(logOR)	OR(LCI)	OR(UCI)	VE	VE(UCI)	VE(LCI)	VE report
			0-<1	full	0.958402	0.0415985	12	10
			1-<2	full	0.783004	0.201332	5	8
			2-<3	full	0.665554	0.321132	0	13
			3-<4	full	0.548103	0.440932	1	9
			4-<5	full	0.430652	0.560733	1	4
			Fully vaccinated		0.677143	0.313146	19	44	0.199695	0.274516	0.1166	0.342007	0.800305	0.8834	0.657993	80 (65.8; 88.3)
	Table.2. Estimated mean coverage with ≥2 doses during observation period, corrected for 0 in non-eligible cohorts, under assumptions:									Table.3. Estimated mean coverage with booster during observation period, corrected for 0 in non-eligible cohorts, under assumptions:
		- fixed population size in consecutive years (number of cases depends only on the vaccination coverage and VE)									- fixed population size in consecutive years (number of cases depends only on the vaccination coverage and VE)
		- vaccination program started in mid 2015 (infants born in mid 2015 could receive 2nd dose at age 16wks at the end of 2015)									- vaccination program started in mid 2015 (children born in mid 2015 could receive booster at age 1y in mid 2016)
		- cohort vaccinated in 2015 include correction for program catch-up for chilren born since May 2015									- cohort vaccinated in 2015 include correction for program catch-up for chilren born since May 2015
		- since 2016 all infants received ≥2 doses (share a common vaccine coverage)									- for consecutive callendar years vaccination coverage was shifted due to cohort ages (infants born before mid 2015 were not qualified for vaccination)
		- mean vaccine coverage with ≥2 doses assumed constant for the rest of duration of vaccination program (share a common vaccine coverage)									- since 2017 all cases were reported from program vaccination time (share a common vaccine coverage)
		- infants receiving <2 doses were considered unvaccinated (proportion of unvaccinated = 1 - [≥2 dose vaccine coverage])									- mean vaccine coverage with booster assumed constant for the rest of duration of vaccination program (share a common vaccine coverage)
		Year/Age	1-2y	2-3y	3-4y	4-5y						Year/Age	1-2y	2-3y	3-4y	4-5y
		2015	0	0	0	0						2015	0	0	0	0
		2016	63.8934	0	0	0						2016	62.6403	0	0	0
		2017	95.8402	63.8934	0	0						2017	93.9605	62.6403	0	0
		2018	95.8402	95.8402	63.8934	0						2018	93.9605	93.9605	62.6403	0
		2019	95.8402	95.8402	95.8402	63.8934						2019	93.9605	93.9605	93.9605	62.6403
		2020	95.8402	95.8402	95.8402	95.8402						2020	93.9605	93.9605	93.9605	93.9605
		2021	95.8402	95.8402	95.8402	95.8402						2021	93.9605	93.9605	93.9605	93.9605
		2022	95.8402	95.8402	95.8402	95.8402						2022	93.9605	93.9605	93.9605	93.9605
		Mean coverage	0.798668	0.678868	0.559068	0.439267						Mean coverage	0.783004	0.665554	0.548103	0.430652
	Table.4. Annual vaccination coverage (https://publichealthscotland.scot/publications/show-all-releases?id=20562)
					Reported values		Annual estimates
				Age (months)	12	24	12	24
				Doses (N)	2 doses	Booster*	2 doses	Booster*
			Quarterly data	2016-09	94.5
				2016-12	95.8		95.15
				2017-03	95.9
				2017-06	96.1
				2017-09	96.4
				2017-12	96.3	93.6	96.175	93.6
			Annual data	2018	95.8	93.5	95.8	93.5
				2019	95.7	93.5	95.7	93.5
				2020	96.3	94.4	96.3	94.4
				2021	96.2561	94.463	96.2561	94.463
			Quarterly data	2022-03	95.6	94.2	95.5	94.3
				2022-06	95.4	94.4
							0-1y: MenB primary course	>1y: MenB Booster
						Mean annual immunisation uptake:	95.8402	93.9605
			* - MenB Booster = Meningococcal serogroup B vaccine (3 doses before 24 months of which one after 12 months, or 2 doses of which both after 12 months).
